# Supplementary material for: Thrombectomy for Ischemic Stroke Beyond 24 Hours: A Meta-Analysis
Source: Life (Basel). 2025 Mar 28;15(4):556. doi: 10.3390/life15040556 (PMC12028478; doi:10.3390/life15040556)
Supplement: Supplementary file 1 [file life-15-00556-s001.zip]

Archive with 1 entries (1 files):
- life-3461150-supplementary.pdf
